# Supplementary material for: Network and Data Integration for Biomarker Signature Discovery via Network Smoothed T-Statistics
Source: PLoS One. 2013 Sep 3;8(9):e73074. doi: 10.1371/journal.pone.0073074 (PMC3760887; doi:10.1371/journal.pone.0073074)
Supplement: Table S1 — 10 consistently selected genes in ovarian cancer dataset. (XLS) [file pone.0073074.s004.xls]

## Sheet: Sheet1
Table S1. 10 consistently selected genes in ovarian cancer dataset.
Gene Symbol	Log Fold-Change	T-statistics	Smoothed T-statistic	Node Degree
INSR	1.25418	0.436773	0.508962	84
CTNNA1	1.91062	0.819713	0.534831	180
FASLG	0.80979	0.012286	0.451253	42
CLU	1.03314	0.394641	0.490786	87
BRCA1	0.952117	0.24469	0.605598	117
RB1	1.25323	0.719729	0.61794	87
ERBB2	1.28799	0.56723	0.56448	92
MYC	1.80165	0.919716	0.553396	127
AKT1	1.50375	0.55006	0.741395	110
TP53	1.3642	0.573866	0.51123	238
