# Supplementary material for: Network and Data Integration for Biomarker Signature Discovery via Network Smoothed T-Statistics
Source: PLoS One. 2013 Sep 3;8(9):e73074. doi: 10.1371/journal.pone.0073074 (PMC3760887; doi:10.1371/journal.pone.0073074)
Supplement: Table S2 — 10 consistently selected genes in breast cancer dataset. (XLS) [file pone.0073074.s005.xls]

## Sheet: Sheet1
Table S2. 10 consistently selected genes in breast cancer dataset.
Gene Symbol	Log Fold-Change	T-statistics	Smoothed T-statistic	Node Degree
BRCA1	1.64973	0.0311239	0.621122	117
RAC1	2.16133	0.17053	0.752849	137
RB1	1.68376	0.890862	0.645602	87
BCL2	1.71186	0.773559	0.523996	47
BCL2L1	1.68789	0.845929	0.446042	29
TP53	1.72174	0.828811	0.880083	238
ABL1	1.88744	0.715813	0.766643	173
EGFR	1.68244	0.394821	0.861569	258
RAC1	9	0.17053	0.752849	137
RAF1	1.8865	0.62273	0.577053	96
