# Supplementary material for: Network and Data Integration for Biomarker Signature Discovery via Network Smoothed T-Statistics
Source: PLoS One. 2013 Sep 3;8(9):e73074. doi: 10.1371/journal.pone.0073074 (PMC3760887; doi:10.1371/journal.pone.0073074)
Supplement: Table S3 — 10 consistently selected genes in prostate cancer dataset (GSE25136). (XLS) [file pone.0073074.s006.xls]

## Sheet: Sheet1
Table S3. 10 consistently selected genes in prostate cancer dataset (GSE25136).
Gene Symbol	Log Fold-Change	T-statistics	Smoothed T-statistic	Node Degree
AR	1.02909	0.683081	0.673954	101
PTN	1.33188	0.0211635	0.520897	43
EP300	1.54439	0.822022	0.839361	134
SMAD3	1.36818	0.693838	0.660445	97
CHUK	1.65276	0.767572	0.536269	183
MYC	1.17488	0.905072	0.564387	127
TP53	0.984243	0.259275	0.87342	238
EGFR	1.44793	0.23159	0.861479	258
SHC1	0.898348	0.39534	0.832972	493
PIK3R1	1.29755	0.399172	0.832975	168
