# Supplementary material for: Network and Data Integration for Biomarker Signature Discovery via Network Smoothed T-Statistics
Source: PLoS One. 2013 Sep 3;8(9):e73074. doi: 10.1371/journal.pone.0073074 (PMC3760887; doi:10.1371/journal.pone.0073074)
Supplement: Table S4 — 10 consistently selected genes in prostate cancer dataset (MSKCC). (XLS) [file pone.0073074.s007.xls]

## Sheet: Sheet1
Table S4. 10 consistently selected genes in prostate cancer dataset (MSKCC).
Gene Symbol	Log Fold-Change	T-statistics	Smoothed T-statistic	Node Degree
AR	1.98349	0.845031	0.665738	101
PTN	1.76582	0.204027	0.514941	43
EP300	1.95279	0.447628	0.855643	134
SMAD3	1.84913	0.0609304	0.656664	97
CHUK	1.66386	0.249402	0.530128	183
MYC	1.7906	0.710116	0.564474	127
TP53	1.98015	0.517851	0.890394	238
SMAD7	1.66331	0.678719	0.457846	35
BCRA1	1.88455	0.963786	0.563286	102
EGFR	1.84069	0.242224	0.855329	258
