# Supplementary material for: Network and Data Integration for Biomarker Signature Discovery via Network Smoothed T-Statistics
Source: PLoS One. 2013 Sep 3;8(9):e73074. doi: 10.1371/journal.pone.0073074 (PMC3760887; doi:10.1371/journal.pone.0073074)
Supplement: Table S5 — False discovery rates resulting from pairwise Wilcoxon signed rank tests to compare AUC values for different classification algorithms: breast cancer dataset. (XLS) [file pone.0073074.s008.xls]

## Sheet: Sheet1
False discovery rates resulting from pairwise Wilcoxon signed rank tests to compare AUC values for different classification algorithms: breast cancer dataset.
	stSVM	netRank	RRFE	aepSVM	sgSVM
netRank	9.6-e-11	-	-	-	-
RRFE	0.9618	5.5e-09	-	-	-
aepSVM	5.9e-10	0.0065	4.1e-07	-	-
sgSVM	5.8e-06	0.1113	8.4e-06	0.6415	-
PAM	4.1e-06	0.5702	8.4e-06	0.408	0.5702
