# Supplementary material for: Network and Data Integration for Biomarker Signature Discovery via Network Smoothed T-Statistics
Source: PLoS One. 2013 Sep 3;8(9):e73074. doi: 10.1371/journal.pone.0073074 (PMC3760887; doi:10.1371/journal.pone.0073074)
Supplement: Table S6 — False discovery rates resulting from pairwise Wilcoxon signed rank tests to compare AUC values for different classification algorithms: overian cancer dataset. (XLS) [file pone.0073074.s009.xls]

## Sheet: Sheet1
False discovery rates resulting from pairwise Wilcoxon signed rank tests to compare AUC values for different classification algorithms: breast cancer dataset: overian cancer dataset
	stSVM	netRank	RRFE	aepSVM	sgSVM
netRank	0.03548	-	-	-	-
RRFE	1.9e-05	0.00879	-	-	-
aepSVM	0.00047	0.372	0.05508	-	-
sgSVM	0.30466	0.50277	0.00498	0.30466	-
PAM	3.9e-08	0.00021	0.14016	0.00068	4e-07
