# Supplementary material for: Network and Data Integration for Biomarker Signature Discovery via Network Smoothed T-Statistics
Source: PLoS One. 2013 Sep 3;8(9):e73074. doi: 10.1371/journal.pone.0073074 (PMC3760887; doi:10.1371/journal.pone.0073074)
Supplement: Table S7 — False discovery rates resulting from pairwise Wilcoxon signed rank tests to compare AUC values for different classification algorithms: prostate cancer dataset (GSE25136). (XLS) [file pone.0073074.s010.xls]

## Sheet: Sheet1
False discovery rates resulting from pairwise Wilcoxon signed rank tests to compare AUC values for different classification algorithms: prostate cancer dataset GSE25136.
	stSVM	netRank	RRFE	aepSVM	sgSVM
netRank	0.0018	-	-	-	-
RRFE	8.5e-10	2.2e-05	-	-	-
aepSVM	1.2e-07	0.004	0.3417	-	-
sgSVM	5.1e-07	0.0028	0.6386	0.6156	-
PAM	5.2e-11	3.2e-07	0.0461	0.004	0.0056
