# Supplementary material for: Network and Data Integration for Biomarker Signature Discovery via Network Smoothed T-Statistics
Source: PLoS One. 2013 Sep 3;8(9):e73074. doi: 10.1371/journal.pone.0073074 (PMC3760887; doi:10.1371/journal.pone.0073074)
Supplement: Table S8 — False discovery rates resulting from pairwise Wilcoxon signed rank tests to compare AUC values for different classification algorithms: prostate cancer dataset (MSKCC). (XLS) [file pone.0073074.s011.xls]

## Sheet: Sheet1
False discovery rates resulting from pairwise Wilcoxon signed rank tests to compare AUC values for different classification algorithms: prostate cancer dataset MSKCC.
	stSVM	netRank	RRFE	aepSVM	sgSVM
netRank	0.0025	-	-	-	-
RRFE	0.7821	0.0163	-	-	-
aepSVM	0.3225	0.1162	0.5092	-	-
sgSVM	0.5091	0.1162	0.515	0.9577	-
PAM	0.0092	0.9717	0.0163	0.1296	0.1153
