# Supplementary material for: Network and Data Integration for Biomarker Signature Discovery via Network Smoothed T-Statistics
Source: PLoS One. 2013 Sep 3;8(9):e73074. doi: 10.1371/journal.pone.0073074 (PMC3760887; doi:10.1371/journal.pone.0073074)
Supplement: Table S14 — Final signatures obtained by stSVM(mi-mRNA) in in prostate cancer dataset (MSKCC). (XLS) [file pone.0073074.s017.xls]

## Sheet: Sheet1
Genes Entrez / miRNAs IDS	time.choosen
10025	100
10075	100
10109	100
10128	100
10165	100
1017	100
1019	100
10197	100
1022	100
10267	100
10273	100
10294	100
10419	100
10459	100
10482	100
10524	100
10527	100
10528	100
10549	100
10598	100
10632	100
10644	100
10746	100
10845	100
10921	100
10939	100
10963	100
10971	100
10980	100
10987	100
10989	100
11007	100
11140	100
11218	100
11331	100
11336	100
1147	100
115024	100
1173	100
1192	100
1195	100
1211	100
1386	100
1387	100
1398	100
1399	100
142	100
1432	100
1434	100
1445	100
1452	100
1457	100
1459	100
1460	100
1468	100
1495	100
1499	100
1514	100
159195	100
160	100
1627	100
163	100
1642	100
1643	100
1650	100
1736	100
1738	100
1742	100
1786	100
1791	100
1796	100
1822	100
1891	100
192111	100
1956	100
1975	100
2011	100
2017	100
2033	100
2048	100
2050	100
2063	100
2064	100
207	100
2079	100
2099	100
2155	100
217	100
2185	100
221184	100
2248	100
226	100
2260	100
2274	100
22824	100
22907	100
22938	100
22995	100
23064	100
23077	100
2316	100
2318	100
23223	100
2335	100
23511	100
23513	100
23557	100
23644	100
23649	100
25	100
2534	100
25793	100
2580	100
25800	100
25885	100
25902	100
25904	100
25942	100
26121	100
26284	100
27044	100
27125	100
27257	100
2810	100
285761	100
2896	100
29086	100
291	100
29110	100
292	100
2923	100
293	100
2932	100
2975	100
29766	100
29882	100
2992	100
29927	100
2997	100
30	100
301	100
3014	100
302	100
3030	100
3055	100
3065	100
3066	100
30849	100
3106	100
324	100
3312	100
3313	100
3337	100
3396	100
3480	100
3558	100
356	100
3643	100
367	100
369	100
3692	100
3716	100
3717	100
3725	100
3735	100
3838	100
3851	100
387	100
3932	100
4067	100
4087	100
4088	100
4089	100
4093	100
4139	100
4140	100
4174	100
4193	100
4215	100
4233	100
4292	100
4296	100
4314	100
4331	100
440275	100
4436	100
4609	100
4641	100
4690	100
4704	100
4720	100
4738	100
4790	100
4792	100
4926	100
493829	100
4942	100
498	100
5034	100
506	100
509	100
5111	100
51116	100
51138	100
51202	100
51366	100
51433	100
51474	100
51649	100
5214	100
5245	100
5290	100
5295	100
5335	100
5340	100
5347	100
5358	100
5430	100
5434	100
5464	100
54857	100
54882	100
54931	100
54938	100
55037	100
55125	100
55210	100
5536	100
55559	100
5562	100
5564	100
5566	100
55661	100
55718	100
55726	100
5578	100
5579	100
5580	100
5590	100
5594	100
5595	100
5599	100
5605	100
56252	100
5693	100
56945	100
56997	100
57062	100
572	100
5747	100
57491	100
5777	100
5781	100
57819	100
58	100
5879	100
5894	100
5901	100
5905	100
5925	100
5930	100
5970	100
6001	100
6015	100
6018	100
60678	100
6182	100
6183	100
6184	100
6185	100
6279	100
64087	100
64175	100
6418	100
64344	100
6464	100
6472	100
64960	100
64963	100
64965	100
6498	100
65080	100
6597	100
6643	100
6654	100
6667	100
6714	100
672	100
6726	100
6727	100
6749	100
6772	100
6774	100
6790	100
6810	100
6850	100
6880	100
6883	100
6908	100
6949	100
695	100
70	100
701	100
7018	100
7064	100
7074	100
708	100
71	100
7157	100
7186	100
7189	100
7251	100
7273	100
7276	100
7297	100
7329	100
7409	100
7415	100
7416	100
7417	100
7443	100
7465	100
7525	100
7529	100
7532	100
7533	100
7534	100
7818	100
7846	100
7874	100
7978	100
79987	100
801	100
8089	100
81	100
817	100
823	100
8237	100
8310	100
83660	100
83858	100
84154	100
8453	100
8454	100
84876	100
8517	100
8520	100
8533	100
85440	100
8607	100
8651	100
8655	100
867	100
8673	100
8698	100
87	100
8767	100
8837	100
890	100
90	100
90268	100
9046	100
9126	100
9129	100
9131	100
9146	100
9328	100
9361	100
9392	100
9513	100
9564	100
9611	100
9612	100
9641	100
9667	100
9688	100
971	100
9817	100
983	100
9833	100
9862	100
9868	100
9869	100
998	100
999	100
hsa-let-7a*	100
hsa-let-7b	100
hsa-let-7b*	100
hsa-let-7c*	100
hsa-let-7d	100
hsa-let-7d*	100
hsa-let-7e	100
hsa-let-7e*	100
hsa-let-7f-1*	100
hsa-let-7f-2*	100
hsa-let-7g	100
hsa-let-7g*	100
hsa-let-7i	100
hsa-let-7i*	100
hsa-miR-101	100
hsa-miR-124	100
hsa-miR-125a-3p	100
hsa-miR-125a-5p	100
hsa-miR-125b	100
hsa-miR-129-3p	100
hsa-miR-130a	100
hsa-miR-130b	100
hsa-miR-132	100
hsa-miR-133a	100
hsa-miR-133b	100
hsa-miR-135a	100
hsa-miR-135b	100
hsa-miR-137	100
hsa-miR-138	100
hsa-miR-139-3p	100
hsa-miR-139-5p	100
hsa-miR-140-3p	100
hsa-miR-140-5p	100
hsa-miR-142-3p	100
hsa-miR-142-5p	100
hsa-miR-144	100
hsa-miR-145	100
hsa-miR-146a	100
hsa-miR-146b-3p	100
hsa-miR-146b-5p	100
hsa-miR-147b	100
hsa-miR-148a	100
hsa-miR-148b	100
hsa-miR-151-5p	100
hsa-miR-152	100
hsa-miR-153	100
hsa-miR-155	100
hsa-miR-15a	100
hsa-miR-15b	100
hsa-miR-16	100
hsa-miR-17	100
hsa-miR-181a	100
hsa-miR-181b	100
hsa-miR-181c	100
hsa-miR-181d	100
hsa-miR-182	100
hsa-miR-183	100
hsa-miR-184	100
hsa-miR-188-5p	100
hsa-miR-18a	100
hsa-miR-18b	100
hsa-miR-193b	100
hsa-miR-196a	100
hsa-miR-196b	100
hsa-miR-199a-5p	100
hsa-miR-199b-5p	100
hsa-miR-19a	100
hsa-miR-19b	100
hsa-miR-200a	100
hsa-miR-200b	100
hsa-miR-200c	100
hsa-miR-202	100
hsa-miR-205	100
hsa-miR-20b	100
hsa-miR-21	100
hsa-miR-212	100
hsa-miR-214	100
hsa-miR-216b	100
hsa-miR-219-1-3p	100
hsa-miR-219-2-3p	100
hsa-miR-219-5p	100
hsa-miR-22	100
hsa-miR-220b	100
hsa-miR-220c	100
hsa-miR-223	100
hsa-miR-23a	100
hsa-miR-23b	100
hsa-miR-24	100
hsa-miR-26a	100
hsa-miR-27a	100
hsa-miR-27b	100
hsa-miR-28-5p	100
hsa-miR-296-3p	100
hsa-miR-296-5p	100
hsa-miR-299-5p	100
hsa-miR-29a	100
hsa-miR-29b	100
hsa-miR-29c	100
hsa-miR-301a	100
hsa-miR-301b	100
hsa-miR-302b	100
hsa-miR-30a	100
hsa-miR-30b	100
hsa-miR-30c	100
hsa-miR-30c-1*	100
hsa-miR-30d	100
hsa-miR-30e	100
hsa-miR-323-3p	100
hsa-miR-323-5p	100
hsa-miR-324-3p	100
hsa-miR-324-5p	100
hsa-miR-326	100
hsa-miR-328	100
hsa-miR-330-3p	100
hsa-miR-330-5p	100
hsa-miR-331-3p	100
hsa-miR-337-3p	100
hsa-miR-337-5p	100
hsa-miR-338-3p	100
hsa-miR-338-5p	100
hsa-miR-339-3p	100
hsa-miR-339-5p	100
hsa-miR-33a	100
hsa-miR-33b	100
hsa-miR-342-3p	100
hsa-miR-34a	100
hsa-miR-34b	100
hsa-miR-34c-3p	100
hsa-miR-34c-5p	100
hsa-miR-362-3p	100
hsa-miR-362-5p	100
hsa-miR-365	100
hsa-miR-369-3p	100
hsa-miR-369-5p	100
hsa-miR-371-3p	100
hsa-miR-371-5p	100
hsa-miR-376a	100
hsa-miR-376b	100
hsa-miR-376c	100
hsa-miR-383	100
hsa-miR-409-5p	100
hsa-miR-423-3p	100
hsa-miR-423-5p	100
hsa-miR-424	100
hsa-miR-425	100
hsa-miR-429	100
hsa-miR-449a	100
hsa-miR-449b	100
hsa-miR-450a	100
hsa-miR-451	100
hsa-miR-454	100
hsa-miR-455-3p	100
hsa-miR-455-5p	100
hsa-miR-483-3p	100
hsa-miR-483-5p	100
hsa-miR-484	100
hsa-miR-486-3p	100
hsa-miR-486-5p	100
hsa-miR-489	100
hsa-miR-491-3p	100
hsa-miR-491-5p	100
hsa-miR-497	100
hsa-miR-499-5p	100
hsa-miR-501-3p	100
hsa-miR-502-3p	100
hsa-miR-502-5p	100
hsa-miR-506	100
hsa-miR-509-3-5p	100
hsa-miR-509-3p	100
hsa-miR-509-5p	100
hsa-miR-512-5p	100
hsa-miR-515-3p	100
hsa-miR-515-5p	100
hsa-miR-516a-3p	100
hsa-miR-516a-5p	100
hsa-miR-516b	100
hsa-miR-517a	100
hsa-miR-517b	100
hsa-miR-517c	100
hsa-miR-518a-3p	100
hsa-miR-518b	100
hsa-miR-518c	100
hsa-miR-518d-3p	100
hsa-miR-518d-5p	100
hsa-miR-518e	100
hsa-miR-518f	100
hsa-miR-519a	100
hsa-miR-519b-3p	100
hsa-miR-519c-3p	100
hsa-miR-519d	100
hsa-miR-519e	100
hsa-miR-520a-3p	100
hsa-miR-520a-5p	100
hsa-miR-520b	100
hsa-miR-520c-3p	100
hsa-miR-520d-3p	100
hsa-miR-520d-5p	100
hsa-miR-520e	100
hsa-miR-520f	100
hsa-miR-520g	100
hsa-miR-520h	100
hsa-miR-524-3p	100
hsa-miR-524-5p	100
hsa-miR-525-3p	100
hsa-miR-525-5p	100
hsa-miR-532-5p	100
hsa-miR-542-3p	100
hsa-miR-542-5p	100
hsa-miR-548a-3p	100
hsa-miR-548a-5p	100
hsa-miR-548b-3p	100
hsa-miR-548b-5p	100
hsa-miR-548c-3p	100
hsa-miR-548c-5p	100
hsa-miR-548d-3p	100
hsa-miR-548d-5p	100
hsa-miR-556-3p	100
hsa-miR-566	100
hsa-miR-574-3p	100
hsa-miR-574-5p	100
hsa-miR-576-3p	100
hsa-miR-582-3p	100
hsa-miR-582-5p	100
hsa-miR-590-3p	100
hsa-miR-590-5p	100
hsa-miR-608	100
hsa-miR-615-3p	100
hsa-miR-615-5p	100
hsa-miR-628-5p	100
hsa-miR-637	100
hsa-miR-654-5p	100
hsa-miR-663	100
hsa-miR-671-3p	100
hsa-miR-671-5p	100
hsa-miR-7	100
hsa-miR-744	100
hsa-miR-760	100
hsa-miR-767-3p	100
hsa-miR-768-3p	100
hsa-miR-768-5p	100
hsa-miR-769-3p	100
hsa-miR-769-5p	100
hsa-miR-874	100
hsa-miR-875-5p	100
hsa-miR-885-3p	100
hsa-miR-886-3p	100
hsa-miR-886-5p	100
hsa-miR-891a	100
hsa-miR-891b	100
hsa-miR-892a	100
hsa-miR-892b	100
hsa-miR-9	100
hsa-miR-92a-2*	100
hsa-miR-96	100
9968	99
hsa-let-7c	99
hsa-miR-503	99
1111	98
2029	97
2242	97
3611	97
hsa-miR-99a	97
hsa-let-7a	96
7280	95
hsa-let-7f	94
4628	93
55379	92
hsa-miR-215	92
hsa-miR-557	92
1070	89
hsa-miR-20a	89
55269	86
65082	86
hsa-miR-876-5p	85
7473	84
4172	80
hsa-miR-103	78
5110	62
7053	61
hsa-miR-29a*	61
4036	49
4188	47
10981	45
7535	33
hsa-miR-92b*	32
4343	27
4637	27
hsa-miR-147	27
2191	17
1785	15
hsa-miR-10b	15
4608	14
5717	13
83463	11
4318	9
hsa-miR-30b*	9
22913	8
2892	8
51455	8
55227	7
55503	6
5787	5
hsa-miR-204	5
hsa-miR-647	4
hsa-miR-499-3p	3
6595	2
79009	2
1025	1
22976	1
2804	1
hsa-miR-126	1
hsa-miR-363	1
